# Supplementary material for: Identification and Characterization of Multiple Intermediate Alleles of the Key Genes Regulating Brassinosteroid Biosynthesis Pathways
Source: Front Plant Sci. 2017 Jan 16;7:1893. doi: 10.3389/fpls.2016.01893 (PMC5238361; doi:10.3389/fpls.2016.01893)
Supplement: Table S1 — Primers used in this study. [file Table1.XLSX]

## Sheet: Sheet1
Table S1. primers used in this study
Primer name	Sequence	Notes
CPD-F	TTACCGTCGGATGGGTCTGC	For semi-quantative RT-PCR
CPD-R	CCGTTTCTGCGTTCTTGTAGTT
DWF4-F	TAAACCGTACACCGCCACAA
DWF4-R	GAAACCCTAATAGGCAAACC
DWF5-F	TGTTATCGCTTCTCGCCTTCT
DWF5-R	ATCGGCATCGGTCATCGTCT
ACT2-F	AGCGCTGAGGCTGATGATATTCAAC
ACT2-R	TCTAGAAACATTTTCTGTGAACGATTC
BR6OX2-F	ATGGGCATAA TGATGATGAT TT
BR6OX2-R	GTGAAGGAAGCTTGAGACTTCCG
DWF1-F	GATGCTTCCAAGGACGGGCTT
DWF1-R	CGCGGTGGACCCATTCGAGTGC
DWF7-F	CTCTGTGTGCCACATGCATTACTAC
DWF7-R	TAGACAGCAAATGTTTGTAACA
DET2-F	ATGGAAGAAA TCGCCGATAA AAC
DET2-R	TCAGTACACAAAAGGAATAAC
EF1α-F	CAGGCTGATTGTGCTGTCCT
EF1α-R	TCAAGTAGCAAAATCACGGCGCTT
DWF5-5UTRF2	CATAAAATGGGAGATTGGGAGT
DWF5-5URTR2	TTCTTTTCCTTCACCGACAG
DWF5-5UTR F	CCTTCCTCCACAACACGAT
DWF5-5UTR R	CATAGGTGCAACACTTAATCCA
DWF5-Middle F	CAATGGTCTGGCTGCTTACT
DWF5-Middle R	AACATTTCCCGTTTGTCCTC
DWF5-3UTR F	TAGACAAAGGCAAGAGTTCAGG
DWF5-3UTR R	ACTCGGGTTGAGCTTCTGA
ACT2-qF	TGTGCCAATCTACGAGGGTTT	For qPCR
ACT2-qR	TTTCCCGCTCTGCTGTTGT
CPD-qF	GAGACGCTACGAGTGGCTAA
CPD-qR	GCATCTTTGAAGTGGTTTGGG
DET2-qF	TTTGGTCGTCACGCTCTCA
DET2-qR	GAGGCGAAGAGGGTAAATGA
DWF4-qF	CCACAACACTCGGTGACTTC
DWF4-qR	CAGCTGATACGATCGTTGGTT
ROT3-qF	GGTTATTCTTCTCGGCCTGT
ROT3-qR	CCACTTTATTCACCTCTGCATC
SAUR-AC1-qF	AGATATGTGGTGCCGGTTTC
SAUR-AC1-qR	TTGTTAAGCCGCCCATTG
